# Supplementary material for: Cervical Cancer Genetic Susceptibility: A Systematic Review and Meta-Analyses of Recent Evidence
Source: PLoS One. 2016 Jul 14;11(7):e0157344. doi: 10.1371/journal.pone.0157344 (PMC4945039; doi:10.1371/journal.pone.0157344)
Supplement: S1 Table — (XLS) [file pone.0157344.s003.xls]

## Sheet: Sheet1
Article ID	First author	Year of publication	Country	Ethnic group	Number of Polymorphisms	Polymorphism ID	Gene	Sample size (N)		Genotyping technique	Outcome
								cases	controls
1	Sousa H. et al	2014	Portugal	Caucasian	1	rs1800629	TNF	223	205	TaqMan probes	risk for invasive cervical cancer development
2	Bodelon C. et al	2014	China	Asiatic	1	rs1056836	CYP1B1	876	1000	Ilumina GoldenGate multiplex and KASPar platform	risk of cervical and vulvar cancers
3	Xioing YH, et al.	2014	China	Asiatic	5	rs5742909	CTLA-4	365	421	sequencing	susceptibility to cervical cancer
						rs3087243	CTLA-4
						rs231775	CTLA-4
						rs11571317	CTLA-4
						rs4553808	CTLA-4
5	Li Y et al.	2013	China	Asiatic	1	rs1056836	CYP1B1	250	250	Allele specific MALDI-TOF mass spectometry and sequencing	cervical cancer risk
6	Wang M et al.	2013	China	Asiatic	1	rs1760944	APE1	306	306	PCR-RFLP	risk of cervical cancer.
7	Roszak A et al.	2013	Poland	Caucasian	1	rs1136410	PARP-1	446	491	HRM	risk of cervical cancer
9	Ma XD, et al.	2013	China	Asiatic	15	rs2048718	BRIP1	298	285	MassARRAY system	risk of cervix cancer
						rs16945692	BRIP1	298	286
						rs4968451	BRIP1	298	286
						rs6504074	BRIP1	298	284
						rs4988344	BRIP1	298	286
						rs8077088	BRIP1	298	286
						rs10515211	BRIP1	298	286
						rs9897121	BRIP1	298	286
						rs9906313	BRIP1	298	286
						rs2159450	BRIP1	298	286
						rs4986764	BRIP1	298	286
						rs11871785	BRIP1	298	284
						rs4986763	BRIP1	298	284
						rs11079454	BRIP1	298	286
						rs7213430	BRIP1	298	286
10	Yang YC et al	2013	Taiwan	Asiatic	5	rs360719	IL-18	470	722	TaqMan probes	risk of HPV-induced cervical cancer
						rs1946518	IL-18
						rs5744247	IL-18
						rs187238	IL-18
						rs549908	IL-18
11	Hussain SK et al.	2013	NA		76 tagSNPs	rs3024505	IL-10	357	861	Illumina GoldenGate custom assay, TaqMan propes or KASParVR SNP Genotyping Assays	Cervical SCC risk, Cervical adenocarcinoma risk and risk of vulvar SCC
						rs3024498	IL-10
						rs3024509	IL-10
						rs3021094	IL-10
						rs1800871	IL-10
						rs1800894	IL-10
						rs1800896	IL-10
						rs1800890	IL-10
						rs4252301	IL10RA
						rs4252253	IL10RA
						rs2256111	IL10RA
						rs3135932	IL10RA
						rs4252279	IL10RA
						rs4252314	IL10RA
						rs4252286	IL10RA
						rs2229113	IL10RA
						rs2229114	IL10RA
						rs9610	IL10RA
						rs999788	IL10RB
						rs2239573	IL10RB
						rs2834167	IL10RB
						rs2284552	IL10RB
						rs2849997	IL10RB
						rs8178474	IL10RB
						rs2834168	IL10RB
						rs2247526	IL10RB
						rs2248118	IL10RB
						rs2843944	IL10RB
						rs999259	IL10RB
						rs8178556	IL10RB
						rs1058867	IL10RB
						rs7281762	IL10RB
						rs582537	IL12A
						rs2243135	IL12A
						rs2243154	IL12A
						rs6870828	IL12B
						rs3181225	IL12B
						rs3181224	IL12B
						rs13684439	IL12B
						rs3212227	IL12B
						rs3213119	IL12B
						rs2853694	IL12B
						rs2569253	IL12B
						rs3181216	IL12B
						rs1433048	IL12B
						rs2546893	IL12B
						rs730691	IL12B
						rs2546890	IL12B
						rs10052709	IL12B
						rs10045431	IL12B
						rs445521	IL12RB1
						rs17885963	IL12RB1
						rs3746190	IL12RB1
						rs383483	IL12RB1
						rs438421	IL12RB1
						rs2045386	IL12RB1
						rs11575934	IL12RB1
						rs11575926	IL12RB1
						rs11673460	IL12RB1
						rs11086087	IL12RB1
						rs3762315	IL12RB2
						rs3762317	IL12RB2
						rs12142823	IL12RB2
						rs7544381	IL12RB2
						rs17129741	IL12RB2
						rs12138219	IL12RB2
						rs17129794	IL12RB2
						rs1495963	IL12RB2
						rs12145984	IL12RB2
						rs3790565	IL12RB2
						rs10749775	IL12RB2
						rs3790567	IL12RB2
						rs2307153	IL12RB2
						rs17129908	IL12RB2
						rs4297265	IL12RB2
						rs2229546	IL12RB2
12	Pérez LO et al.	2013	Argentine	Latin	3	rs3218536	XRCC2	205	117	Pyrosequencing	risk of cervix cancer
						rs861539	XRCC3	205	117
						rs77381814	XRCC3	205	117
13	Shi S et al.	2013	china	Asiatic	2	rs763361	CD226	349	380	PCR-RFLP	Cervical Squamous Cell Carcinoma (CSCC) risk
						rs727088	CD226	349	380
14	Ma XD et al	2013	China	Asiatic	8	rs2048718	BRIP1	454	560	MassARRAY system	risk of cervical cancer.
						rs6504074	BRIP1	454	558
						rs4988344	BRIP1	454	562
						rs4986764	BRIP1	454	562
						rs4986763	BRIP1	454	558
						rs11079454	BRIP1	454	562
						rs4988345	BRIP1	454	562
						rs12937080	BRIP1	454	562
15	Shi TY et al.	2013	China	Asiatic	3	rs11064	TNFAIP8	1567	1394	TaqMan probes	cervical cancer risk as well as platinum resistance and clinical outcomes
						rs3813308	TNFAIP8
						rs1060555	TNFAIP8
16	Shi TY et al.	2013	China	Asiatic	2	rs2069837	IL-6	1584	1768	TaqMan probes	susceptibility to cervical cancer in Eastern Chinese women
						rs2069840	IL-6
17	Shi TY et al.	2013	China	Asiatic	2	rs11134527	mir-218	1584	1394	TaqMan probes	risk of cervical carcinoma
						rs2566	LAMB3
18	Wang N et al	2013	China	Asiatic	5	rs762623	p21	393	434	Sequencing	risk of cervical cancer
						rs2395655	p21
						rs1801270	p21
						rs3176352	p21
						rs1059234	p21
19	Han SS et al	2012	Korea	Asiatic	1	rs11615	ERCC1	229	204	PCR-RFLP	increased risk and invasiveness of cervical cancer
22	Yang YC et al	2012	Taiwan	Asiatic	4	rs28493229	ITPKC	465	800	TaqMan probes	risk of cervical cancer
						rs890934	ITPKC
						rs2303723	ITPKC
						rs10420685	ITPKC
23	Wang S et al	2012	China	Asiatic	3	rs2736098	TERT	1033	1053	TaqMan probes	cervical cancer risk
						rs2736100	TERT
						rs402710	CLPTM1L
24	Roszak A et al.	2012	Poland	Caucasian	2	rs568408	IL12A	405	450	HRM	risk of cervical cancer
						rs3212227	IL12B
25	Roszak A et al.	2012	Poland	Caucasian	1	rs2255336	NKG2D	353	366	PCR-RFLP	cervical cancer risk
26	Roszak A et al.	2012	Poland	Caucasian	2	rs187084	TLR9	426	460	PCR-RFLP	cervical cancer risk
						rs352140	TLR9
27	Hu M et al	2012	China	Asiatic	2	rs3826392	MKK4	471	600	PCR-RFLP	risk of cervical cancer
						rs3809728	MKK4
28	Hu M et al	2012	China	Asiatic	2	rs1126497	EpCAM	518	723	Allele specific MALDI-TOF mass spectometry	cervical cancer risk
						rs1421	EpCAM
29	Araújo AP et al	2012	Portugal	Caucasian	1	rs4444903	EGF	384	500	PCR-RFLP	cervical cancer risk
31	Chen X et al	2012	China	Asiatic	1	rs187084	TLR9	712	717	PCR-RFLP	cervical cancer risk
32	Bodelon C. et al	2012	United States	mix ancestry	17	rs12205252	CD83	886	1100	Illumina GoldenGate	risk of cervical cancer, vulvar cancer
						rs6929821	CD83
						rs3799925	CD83
						rs3799924	CD83
						rs4715877	CD83
						rs853358	CD83
						rs7743206	CD83
						rs9296925	CD83
						rs853360	CD83
						rs1050648	CD83
						rs3734665	CD83
						rs10949227	CD83
						rs9370729	CD83
						rs17354216	CD83
						rs750749	CD83
						rs853369	CD83
33	Wang N et al	2012	China	Asiatic	1	rs9344	CCND1	327	411	PCR-RFLP	cervical cancer risk
34	Castro FA et al	2012	Sweeden	Caucasian	22	rs16970811	TNRC6C	2989	2281	Multiplex PCR and hybridization genotyping assay (Luminex)	cervical cancer ris
						rs2311001	TNRC6C
						rs2290907	TNRC6C
						rs16970829	TNRC6C
						rs1048591	TNRC6C
						rs9807014	TMC6
						rs3813026	TMC6, TMC8
						rs11658760	TMC6, TMC8
						rs383603	TMC6, TMC8
						rs450474	TMC6, TMC8
						rs7208422	TMC8
						rs412611	TMC8
						rs8068430	TMC8
						rs16970849	TMC8
						rs17773842	TMC8
						rs17773854	TMC8
						rs11654773	TMC8
						rs4789015	TMC8
						rs9915090	C17orf99
						rs748708	C17orf99
						rs7217374	C17orf99
						rs11656744	C17orf99
35	Xu Q et al.	2012	China	Asiatic	4	rs184003	RAGE	488	715	TaqMan probes	cervical cancer risk
						rs2070600	RAGE
						rs1800625	RAGE
						rs1800624	RAGE
36	Quan Y et al	2012	China	Asiatic	2	rs2275913	IL17	311	463	TaqMan probes	cervical cancer risk
						rs763780	IL17
37	Ye F et al	2012	China	Asiatic	1	rs1136410	PARP-1	539	800	MA-PCR	risk of cervical carcinoma
38	Safaeian M et al	2012	Costa Rica	Latin	27,904 tag SNPs	rs7082598	PRDX3	425	415	Custom-designed iSelect Infinium assay (Illumina)	cervical cancer risk
						rs2305809	RPS19	325	414
						rs2476491	Il2RA	424	415
						rs4786772	TELO2	424	414
						rs12227050	C1RL	425	415
						rs2342700	TYMS	425	414
39	Wang K et al	2011	China	Asiatic	2	rs6503691	STAT5B	275	340	TaqMan probes, sequencing and PCR_RFLP	cervical cancer risk
						rs4769793	STAT3
40	Li Y et al.	2011	China	Asiatic	1	rs1801026	CDH1	280	330	PCR-RFLP	risk and progression of several common cancers.
42	Yue C et al	2011	China	Asiatic	1	rs2910164	mir-146a	447	443	PCR-RFLP	cervical cancer risk
43	Zhou B et al.	2011	China	Asiatic	3	rs11614913	hsa-mir-196a2	226	309	PCR-RFLP	cervical cancer risk
						rs3746444	hsa-mir-499
						rs2910164	mir-146a
47	Chen X et al	211	China	Asiatic	1	rs3116496	CD28	619	985	PCR-RFLP	cervical cancer risk
48	Wu S et al	2011	China	Asiatic	2	rs4073	IL-8	217	190	ARMS-PCR and PCR-RFLP	risk of early stage cervical cancer and lymph node metastasis
						rs11568818	MMP-7
49	Xu Q et al.	2011	China	Asiatic	3	rs11730582	OPN	300	774	TaqMan probes	cervical cancer risk
						rs17524488	OPN	300	774
						rs28357094	OPN	300	774
52	Hu L et al	2010	China	Asiatic	1	rs231775	CTLA-4	696	709	TaqMan probes	hepatocellular carcinoma (HCC) and cervical cancer risk
53	Ding Z et al	2010	China	Asiatic	1	rs2232641	LIG4	500	800	sequencing	cervical cancer risk
54	Chatterjee K et al	2010	South Africa	African	1	rs1799864	CCR2	106	305	PCR-SS	precancerous lesions and cervical cancer risk
				mix ancestry				340	1073
55	Zhou X et al	2010	China	Asiatic	2	rs11134527	mir-218	685	713	PCR-RFLP	cervical cancer risk
						rs2566	LAMB3	686	687
56	Qian N et al	2010	China	Asiatic	3	rs16944	IL-1B	404	404	PCR-RFLP	cervical cancer risk
						rs1143627	IL-1B
58	Ivansson EL et al.	2010	Sweeden	Caucasian	6	rs3116496	CD28	1306	811	TaqMan probes	cervical cancer risk
						rs2430561	IFNG
						rs1800629	TNF
						rs2227981	PDCD1
						rs4404254	ICOS
						rs5742909	CTLA-4
61	Wang SS et al	2010	Costa Rica	Latin	7140 tag	several	305 candidate genes hypothesized to be involved in DNA repair, viral infection and cell entry	416	425	Custom-designed iSelect Infinium assay (Illumina)	HPV persistence and progression to cervical cancer.
62	Ye F et al	2010	China	Asiatic	1	rs1042522	p53	500	800	sequencing	cervical risk
63	Gangwar R et al	2010	India	Asiatic	2	rs2228001	XPC	220	237	PCR-RFLP	cervical cancer risk
64	Maley SN et al	2009	United States	mix ancestry	11	rs169097	CXCL12	917	849	TaqMan probes	cervical cancer risk
						rs2839682	CXCL12
						rs17885289	CXCL12
						rs2839685	CXCL12
						rs17880313	CXCL12
						rs7092453	CXCL12
						rs2236534	CXCL12
						rs266085	CXCL12
						rs1801157	CXCL12
						rs3740085	CXCL12
						rs266093	CXCL12
65	Shekari M et al	2012	India	Asiatic	1	rs1800872	IL-10	200	200	PCR-RFLP	risk of cervical cancer
66	Pandey S et al	2011	India	Asiatic	2	rs3775290	TLR3	200	200	PCR-RFLP	cervical cancer risk
						rs352140	TLR9
67	Johnson LG et al	2011	United States	mix ancestry	58	rs25882	CSF2	561	1258	Illumina GoldenGate	risk of invasive squamous cell cervical cancer (SCC)
						rs27438	CSF2
						rs13055341	CSF2RB
						rs131840	CSF2RB
						rs131842	CSF2RB
						rs131843	CSF2RB
						rs1534880	CSF2RB
						rs16845	CSF2RB
						rs16846	CSF2RB
						rs16997517	CSF2RB
						rs2075941	CSF2RB
						rs6000488	CSF2RB
						rs6000495	CSF2RB
						rs738149	CSF2RB
						rs909486	CSF2RB
						rs181781	IL-3
						rs2069803	IL-3
						rs31481	IL-3
						rs40401	IL-3
						rs2070874	IL-4
						rs2227282	IL-4
						rs2243248	IL-4
						rs2243263	IL-4
						rs1805010	IL4R
						rs1805011	IL4R
						rs1805015	IL4R
						rs1805016	IL4R
						rs2234895	IL4R
						rs2234897	IL4R
						rs2239347	IL4R
						rs3024530	IL4R
						rs3024544	IL4R
						rs3024577	IL4R
						rs3024578	IL4R
						rs3024586	IL4R
						rs3024590	IL4R
						rs3024604	IL4R
						rs3024610	IL4R
						rs3024622	IL4R
						rs3024629	IL4R
						rs3024633	IL4R
						rs3024647	IL4R
						rs3024656	IL4R
						rs3024668	IL4R
						rs3024678	IL4R
						rs8832	IL4R
						rs1800925	IL-13
						rs20541	IL-13
						rs2243204	IL-13
						rs848	IL-13
						rs2247035	IL13RA1
						rs2254672	IL13RA1
						rs2495630	IL13RA1
						rs2495636	IL13RA1
						rs6603441	IL13RA1
						rs535036	IL13RA2
						rs5946039	IL13RA2
						rs5988198	IL13RA2
69	Pandey S et al	2010	India	Asiatic	2	rs5275	COX-2	200	200	PCR-RFLP	cervical cnacer risk
						rs20417	COX-2
70	Gangwar R et al	2009	India	Asiatic	1	rs62559044	IFNG	200	230	ARMS-PCR	cervical cancer risk
72	Wu S et al	2011	China	Asiatic	1	rs755622	MIF	250	147	PCR-RFLP	risk of cervical cancer and lymphatic metastasis
74	Djansugurova LB et al	2013	Kazahistan	Asiatic	5	Arg194Trp	XRCC1	207	160	sequencing	cervical and esophagus cancers
						Arg399Gln	XRCC1
						Thr241Met	XRCC3
						rs1042522	p53
						A870G	CCND1
76	Chang X et al	2013	China	Asiatic	17	rs9505298	TXNDC5	197	374	Illumina 384-SNP VeraCode microarray	cervical cancer risk
						rs41302895	TXNDC5
						rs13873	TXNDC5
						rs7771314	TXNDC5
						rs1225950	TXNDC5
						rs383084	TXNDC5
						rs13210097	TXNDC5
						rs1632346	TXNDC5
						rs9505309	TXNDC5
						rs1594467	TXNDC5
						rs419588	TXNDC5
						rs1237879	TXNDC5
						rs155487	TXNDC5
						rs11754300	TXNDC5
						rs9392182	TXNDC5
						rs2815128	TXNDC5
						rs2815142	TXNDC5
77	Chen J et al	2013	China	Asiatic	3	rs1057035	DICER	1486	1549	TaqMan probes	risk of cervical carcinoma
						rs3803012	RAN
						rs10773771	HIWI
79	Srivastava P et al	2013	India	Asiatic	2	rs2285053	MMP-2	200	200	PCR-RFLP	cervical cancer risk
						rs8179090	TIMP-2
81	Roszak A et al.	2014	Polish	Caucasian	1	rs1048943	CYP1A1	495	456	PCR-RFLP	cervical cancer
82	Zidi S et al	2014	Tunis	African	6	rs3775290	TLR3	130	200	PCR-RFLP	cervical cancer risk
						rs4986790	TLR4
						rs352140	TLR9
						rs17561	IL1a
						rs16944	IL-1B
						rs361525	TNF
85	Yang SD et al	2014	China	Asiatic	2	rs16917496	SET8	200	114	PCR-RFLP	cervical risk
						rs1042522	p53
86	Lin YS et al	2014	Taiwan	Asiatic	4	rs6691378	CHI3L1	160	310	TaqMan probes	cervical cancer risk
						rs10399805
						rs4950928
						rs880633
88	Castaldo SA et al	2015	Portugal	Caucasian	2	rs4673	CYBA	100	153	PCR-RFLP	cervical cancer risk
						rs1001179	CAT
89	Zhou B et al.	2014	China	Asiatic	2	rs3756712	PDCD6	328	541	PCR-RFLP	cervical cancer risk
						rs4957014	PDCD6
90	Zidi S et al	2014	Tunis	Asiatic	3	TLR3 (c.1377 C>T), TLR4 (Asp299Gly), and TLR9 (2848 G>A)	TLR3, TLR4 and TLR9	122	260	PCR-RFLP	cervical cancer risk
91	Martinez-Nava GA et al	2015	Mexico	American	3	rs10122672	AKNA	162	109	TaqMan probes	Cervical cancer risk
						rs10817594	AKNA
						rs10817595	AKNA
92	Singhal P et al	2014	India	Asiatic	3	rs1800896	IL-10	208	250	PCR-RFLP	cervical cancer risk
						rs1800872
						rs1800871
93	Nallapalle SR et al	2014	India	Asiatic	3	rs2234767	Fas	179	203	PCR-RFLP	cervical cancer
						rs1800682	Fas	179	194
						rs763110	FasL	179	206
96	Lv Q et al	2015	China	Asiatic	6	rs2275913	IL17	264	264	PCR-RFLP	cervical cancer risk
						rs3748067	IL17
						rs3819025	IL17
						rs763780	IL17
						rs9382084	IL17
						rs1266828	IL17
97	Roszak A et al.	2015	Poland	Caucasian	1	rs1800629	TNF	362	399	HRM	cervical cancer risk
98	Wu H et al	2014	China	Asiatic	1	rs531564	miR-124	158	260	PCR-LDR	cervical cancer risk
99	Roszak A et al.	2015	Poland	Caucasian	1	G801A	SDF1‑3'	462	497	PCR-RFLP	cervical cancer risk
100	Castelão C et al	2015	Portugal	Caucasian	1	G463A	MPO	100	122	PCR-RFLP	cervical cancer risk
102	Xiong XD et al	2014	China	Asiactic	3	rs7372209	miR-26a-1	103	417	PCR-LDR	risk of cervical cancer.
						rs895819	miR-27a
						rs1834306	miR-100
103	Ramos-Flores C et al	2013	Mexico	mix ancestry	2	rs3025039	VEGF	100	100	SSCP	risk for developing uterine cervical cancer
						rs1800468	TGFB
104	Lai ZZ et al	2013	China	Asiactic	2	rs187084	TLR9	120	100	PCR-RFLP	cervical cancer risk
						rs352140	TLR9
105	Gokhale P et al	2013	India	Asiatic	2	rs5742909	CTLA-4	104	162	PCR-RFLP	risk of cervical cancer.
						rs231775	CTLA-4
106	Attatippaholkun W et al	2013	Thailand	Asiatic	2	Val-9Ala	MnSO	107	136	SNaPshot Multiplex Ready System	cervical and breast cancer risk
						Ile58Thr	MnSO
107	Xiong XD et al	2012	China	Asiatic	1	rs140693	MBD4	146	320	PCR-RFLP	risk of cervical cancer
108	Barbisan G et al	2012	Argentine	mix ancestry	3	rs1800629	TNF	122	176	PCR-RFLP and pyrosequencing technology	cervical cancer risk
						rs361525	TNF
						rs1800896	IL-10
109	Luo X et al	2012	China	Asiatic	2	rs1047840	EXO1	126	278	PCR-RFLP	risk of cervical cancer
						rs10802996	EXO1
110	Thakur N et al	2012	India	Asiactic	3	rs11515	p16	150	150	PCR-RFLP	cervical cancer susceptibility
						rs3088440	p16
						rs4151580	RB1
111	Wang Q et al	2011	China	Asiatic	5	rs1800896	IL-10	186	200	SSCP	cervical cancer risk
						rs62559044	IFNG
112	Roszak A et al.	2011	Poland	Caucasian	1	Arg399Gln	XRCC1	189	308	PCR-RFLP	cevical cancer risk
114	Al-Tahhan MA et al	2011	Egypt	African	1	rs16944	IL-1B	100	50	PCR-RFLP	cevical cancer risk
115	Mostowska A et al	2011	Poland	Caucasian	5	rs1805087	MTR	124	168	PCR-RFLPs and HRM	cervical cancer risk
						rs3733890	BHMT
						rs1801133	MTHFR
						rs2236225	MTHFD1
						rs1801394	MTRR
116	Warchoł T et al	2011	Poland	Caucasian	1	rs9344	CCND1	129	288	PCR-RFLP	cervical cancer risk.
117	Settheetham-Ishida W et al	2011	Thailand	Asiatic	3	rs25487	XRCC1	111	118	PCR-RFLP	cervical cancer development
						rs1799782	XRCC1
						rs861539	XRCC3
118	Tong SY et al	2011	Korea	Asiatic	2	rs1801133	MTHFR	155	440	TaqMan probes	cevical cancer risk
						rs1801131	MTHFR
119	Kim YH et al	2011	Korea	Asiatic	2	rs11549465	HIF-1α	199	214	SNaPshot Multiplex Ready System	cancer susceptibility, tumor aggressiveness, and survival of patients with early-stage cervical cancer
						rs11549467	HIF-1α
120	Feng CY et al	2010	Taiwan	Asiatic	3	rs34214448, rs16949649, and rs2302254	nm23-H1	122	244	PCR-RFLP and TaqMan probes	cervical cancer risk
121	Jiang P et al	2010	China	Asiatic	2	rs1042522	p53	104	160	PCR-RFLP and sequencing	cervical risk
						rs1801270	p21
122	El khair MM et al	2010	Morroco	African	1	rs1042522	p53	113	100	PCR-RFLP	high-risk HPV-associated malignant cervical lesions
125	Jiang P et al	2010	China	Asiatic	1	rs1042522	p53	105	140	PCR-RFLP and sequencing	cervical risk
127	Ferreira da Silva I et al	2010	Brazil	Latinamerican	1	rs1042522	p53	128	167	PCR-RFLP	risk for HSIL/cancer
128	Vargas-Torres et al	2014	Brazil	Latinamerican	2	rs11515, rs3088440	CDKN2A	193	199	PCR-RFLP, SSCP and sequencing	severity of cervical neoplasia
132	Kohaar I et al	2010	India	Asiatic	2	rs1801133	MTHFR	163	231	SNaPshot	cervical cancer risk
						rs1801131	MTHFR
134	Juko-Pecirep et al	2011	Sweden	Caucasian	81	rs17049284	VRK2	782	775	Illumina GoldenGate	cervical cancer risk
						rs4647519	FANCC
						rs356673	FANCC
						rs2888949	FAM220CP
						rs7195066	FANCA
						rs10980873	RP11-520B13.8
						rs11076619	FANCA
						rs13292867
						rs13384786	VRK2
						rs17049406	FANCL
						rs4672229	VRK2
						rs7568266	VRK2
						rs17719249	ZNF276
						rs17177891	ZNF276
						rs12996679	VRK2
						rs12446555	ZNF276
						rs10518866	VRK2
						rs10980643
						rs10445895	VRK2
						rs1857084	ANKRD18CP
						rs4484816
						rs4573386	VN1R51P
						rs17049295	VRK2
						rs4743059
						rs1518400	VRK2
						rs7185737	ZNF276
						rs12622856	VRK2
						rs12999272	VRK2
						rs13339414	ZNF276
						rs4128763	RP11-498P14.5
						rs3771215	VRK2
						rs17240705	VRK2
						rs12924101	FANCA
						rs17226075	FANCA
						rs2293585	SPIRE2
						rs540412	FANCC
						rs3732136	VRK2
						rs12713373	VRK2
						rs4743056
						rs17049286	VRK2
						rs10181390	MIR5702
						rs2312192	VRK2
						rs4785594	ZNF276
						rs2159114	FANCA
						rs11649196	ZNF276
						rs961522	VRK2
						rs10283758	FANCC
						rs848279	FANCL
						rs13421853	FANCL
						rs4672226	VRK2
						rs4742680	TCEA1P1
						rs2374916
						rs7848519
						rs356689	FANCC
						rs2239359	FANCA
						rs17049351	VRK2
						rs12553887	RP11-498P14.5
						rs7204478	ZNF276
						rs356660	FANCC
						rs2079672	SPIRE2
						rs12713370	VRK2
						rs1025754	VRK2
						rs12469538	VRK2
						rs3802470	VN1R51P
						rs2098344	FANCL
						rs3803689	ZNF276
						rs12709092	ZNF276
						rs10816962
						rs356678	FANCC
						rs12620940	VRK2
						rs11903456	FANCL
