# Supplementary material for: Cervical Cancer Genetic Susceptibility: A Systematic Review and Meta-Analyses of Recent Evidence
Source: PLoS One. 2016 Jul 14;11(7):e0157344. doi: 10.1371/journal.pone.0157344 (PMC4945039; doi:10.1371/journal.pone.0157344)
Supplement: S2 Table — (XLSX) [file pone.0157344.s004.xlsx]

## Sheet: Sheet1
Article ID	First author	Year of publication	Country	Ethnic group	Number of Polymorphisms	Polymorphism ID	Gene	Reason for exclusion
4	Fu SL, et al.	2014	China	Asiatic	3	rs11549465	HIF-1α	Data not available in full text format
						rs11549467	HIF-1α
						rs2057482	HIF-1α
71	Kiran B et al	2010	Turkey	Asiatic	1	rs1695	GSTP1	Sample size lower than 100 cases
73	Eltahir HA et al	2012	Sudan	African	1	rs1042522	p53	Sample size lower than 100 cases
78	Cespedes MS et al	2013	African-American	African-American				Sample size lower than 100 cases
80	Gonzalez-Herrera L et al	2014	Mexico	mix ancestry	3	rs1801133	MTHFR	Sample size lower than 100 cases, and outcome definition does not differentiate between cervical intraepithelial neoplasm level 1-3 and invasive cervical cancer
						rs1801131	MTHFR
						rs1042522	p53
83	Chen D et al	2014	Sweeden	Caucasian				The outcome is not cervical cancer risk
84	Marrero-Rodríguez D et al	2014			1	KLF6 IVS1-27G>A	KLF6	Sample size lower than 100 cases
94	Assoumou SZ et al	2015	Gabón	African	1	rs1042522	p53	Sample size lower than 100 cases
95	Zidi S et al	2014	Tunis	African	8	rs699947, rs833061, rs1570360, rs2010963, rs25648, rs833068, rs833070, rs3025039	VEGF	Sample size lower than 100 cases
101	Guardado-Estrada M et al	2012						This are not SNPs but Mitochondrial haplogroups
113	Zhai K et al	2011	China	Asiatic	1	C150T	Mitochondrial	Does not report allele frequency, and it is a mitocondrial genome SNP
123	Perales G et al	2010	Mexico	mix ancestry	1	rs3748178	AKNA	Sample size lower than 100 cases
124	Kruszyna Ł et al	2010	Poland	Caucasian	1	rs1136201	Her2
126	Tong SY et al	2010	Korea	Asiatic	12	rs1476413	MTHFR	Reports only the frequency for dominant inheritance model genotypes
129	Tee YT et al	2012	Taiwan	Asiatic	4	rs1003349 (site -165), rs2236307 (+7096), and rs3751489 (+8153) as well as rs2236302 (site +6727)	MT1-MMP	Sample size lower than 100 cases
130	Rizvi MM et al	2011						Sample size lower than 100 cases
131	Prasad VV	2011			1	rs1801133	MTHFR	Sample size lower than 100 cases
133	Gutman G et al	2009			3	CYP1A1 m1 and m2 mutations (causing a T-to-C transition at position 264 in m1 and a G-to-A transition at position 4889 in m2) and CYP2D6 mutation *4 (causing a G-to-A transition at position 1934)	CYP1A1 and CYP2D6	Sample size lower than 100 cases
18

## Sheet: Sheet2
Article ID	First author	Year of publication	Country	Ethnic group	Number of Polymorphisms	Polymorphism ID	Gene	Reason for exclusion
4	Fu SL, et al.	2014	China	Asiatic	3	rs11549465	HIF-1α	Data not available in full text format
						rs11549467	HIF-1α
						rs2057482	HIF-1α
71	Kiran B et al	2010	Turkey	Asiatic	1	rs1695	GSTP1	Sample size lower than 100 cases
73	Eltahir HA et al	2012	Sudan	African	1	rs1042522	p53	Sample size lower than 100 cases
78	Cespedes MS et al	2013	USA	African-American	~610,000 SNPs			The outcome is not cervical cancer risk, but cervical dysplasia in HIV infected women. Sample size lower than 100 cases
80	Gonzalez-Herrera L et al	2014	Mexico	Latin	3	rs1801133	MTHFR	Sample size lower than 100 cases, and outcome definition does not differentiate between cervical intraepithelial neoplasm level 1-3 and invasive cervical cancer
						rs1801131	MTHFR
						rs1042522	p53
83	Chen D et al	2014	Sweeden	Caucasian	632,668 SNPs			Genotype or Allele frequencies not available
84	Marrero-Rodríguez D et al	2014	Mexico	Latin	1	rs3750861	KLF6	Sample size lower than 100 cases
94	Assoumou SZ et al	2015	Gabón	African	1	rs1042522	p53	Sample size lower than 100 cases
95	Zidi S et al	2014	Tunis	African	8	rs699947	VEGF	Sample size lower than 100 cases
						rs833061
						rs1570360
						rs2010963
						rs25648
						rs833068,
						rs833070
						rs3025039
101	Guardado-Estrada M et al	2012	Mexico	Latin	mitochondrial haplogroups			This are not SNPs but mitochondrial haplogroups
113	Zhai K et al	2011	China	Asiatic	mitochondrial haplogroups			This are not SNPs but mitochondrial haplogroups
123	Perales G et al	2010	Mexico	mix ancestry	1	rs3748178	AKNA	Sample size lower than 100 cases
124	Kruszyna Ł et al	2010	Poland	Caucasian	1	rs1136201	Her2	Outcome is risk of advanced cervical cancer, and patients already had radio therapy tratmeant before study
126	Tong SY et al	2010	Korea	Asiatic	12	rs1476413	MTHFR	Reports only the frequency for dominant inheritance model genotypes
129	Tee YT et al	2012	Taiwan	Asiatic	4	rs1003349	MT1-MMP	Sample size lower than 100 cases
						rs2236307
						rs3751489
						rs2236302
130	Rizvi MM et al	2011	India	Asiatic	NA		PTEN	They did not evaluate SNPs, but gene expression and methilation status. Sample size lower than 100 cases
131	Prasad VV	2011	India	Asiatic	1	rs1801133	MTHFR	Sample size lower than 100 cases
133	Gutman G et al	2009	Israel	Asiatic	3	rs4646903	CYP1A1	Sample size lower than 100 cases
						rs1048943	CYP1A1
						rs3892097	CYP2D6
