# Supplementary material for: Cervical Cancer Genetic Susceptibility: A Systematic Review and Meta-Analyses of Recent Evidence
Source: PLoS One. 2016 Jul 14;11(7):e0157344. doi: 10.1371/journal.pone.0157344 (PMC4945039; doi:10.1371/journal.pone.0157344)
Supplement: S3 Table — (XLSX) [file pone.0157344.s005.xlsx]

## Sheet: Sheet1
ID	Polymorphism	Gene	Number_articles
3	rs3087243	CTLA-4	1
6	rs4553808	CTLA-4	1
7	rs1056836	CYP1B1	1
9	rs1136410	PARP-1	3
11	rs16945692	BRIP1	1
12	rs4968451	BRIP1	2
13	rs6504074	BRIP1	3
14	rs4988344	BRIP1	2
15	rs8077088	BRIP1	1
16	rs10515211	BRIP1	1
17	rs9897121	BRIP1	1
18	rs9906313	BRIP1	1
19	rs2159450	BRIP1	1
21	rs11871785	BRIP1	1
24	rs7213430	BRIP1	1
25	rs3218536	XRCC2	1
27	rs77381814	XRCC3	1
28	rs763361	CD226	1
29	rs727088	CD226	1
33	rs4986764	BRIP1	2
34	rs4986763	BRIP1	2
35	rs11079454	BRIP1	3
36	rs4988345	BRIP1	1
38	rs11064	TNFAIP8	1
39	rs3813308	TNFAIP8	1
40	rs1060555	TNFAIP8	1
43	rs11134527	mir-218	2
46	rs2395655	p21	2
47	rs1801270	p21	3
48	rs3176352	p21	2
49	rs1059234	p21	1
50	rs11615	ERCC1	1
51	rs28493229	ITPKC	1
52	rs890934	ITPKC	1
53	rs2303723	ITPKC	1
54	rs10420685	ITPKC	1
55	rs568408	IL12A	1
56	rs3212227	IL12B	2
57	rs2255336	NKG2D	1
60	rs3826392	MKK4	1
61	rs3809728	MKK4	1
62	rs1126497	EpCAM	1
63	rs1421	EpCAM	1
64	rs4444903	EGF	1
67	rs16970811	TNRC6C	1
68	rs2311001	TNRC6C	1
69	rs2290907	TNRC6C	1
70	rs16970829	TNRC6C	1
71	rs1048591	TNRC6C	2
72	rs9807014	TMC6	2
73	rs3813026	TMC6, TMC8	2
74	rs11658760	TMC6, TMC8	1
75	rs383603	TMC6, TMC8	2
76	rs450474	TMC6, TMC8	1
79	rs8068430	TMC8	2
82	rs17773854	TMC8	1
84	rs4789015	TMC8	1
86	rs748708	C17orf99	1
87	rs7217374	C17orf99	2
88	rs11656744	C17orf99	2
89	rs184003	RAGE	1
90	rs2070600	RAGE	1
91	rs1800625	RAGE	1
92	rs1800624	RAGE	1
93	rs2275913	IL17	2
96	rs7082598	PRDX3	1
97	rs2305809	RPS19	1
98	rs2476491	Il2RA	1
99	rs4786772	TELO2	1
100	rs12227050	C1RL	1
101	rs2342700	TYMS	1
102	rs6503691	STAT5B	1
103	rs2388276	STAT3	1
104	rs1801026	CDH1	1
105	rs2910164	mir-146a	2
106	rs11614913	hsa-mir-196a2	1
107	rs3746444	hsa-mir-499	1
109	rs3116496	CD28	2
110	rs4073	IL-8	1
111	rs11568818	MMP-7	1
113	rs2232641	LIG4	1
115	rs1799864	CCR2	2
117	rs2566	LAMB3	2
119	rs1143627	IL-1B	2
121	rs2430561	IFNG	1
123	rs2227981	PDCD1	1
124	rs4404254	ICOS	1
125	rs5742909	CTLA-4	3
137	rs169097	CXCL12	1
138	rs2839682	CXCL12	1
139	rs17885289	CXCL12	1
140	rs2839685	CXCL12	1
141	rs17880313	CXCL12	1
142	rs7092453	CXCL12	1
143	rs2236534	CXCL12	1
144	rs266085	CXCL12	1
145	rs1801157	CXCL12	2
146	rs3740085	CXCL12	1
147	rs266093	CXCL12	1
148	rs1800872	IL-10	3
149	rs3775290	TLR3	2
151	rs25882	CSF2	1
152	rs27438	CSF2	1
153	rs13055341	CSF2RB	1
154	rs131840	CSF2RB	1
155	rs131842	CSF2RB	1
156	rs131843	CSF2RB	1
157	rs1534880	CSF2RB	1
158	rs16845	CSF2RB	1
159	rs16846	CSF2RB	1
160	rs16997517	CSF2RB	1
161	rs2075941	CSF2RB	1
162	rs6000488	CSF2RB	1
163	rs6000495	CSF2RB	1
164	rs738149	CSF2RB	1
165	rs909486	CSF2RB	1
166	rs181781	IL-3	1
167	rs2069803	IL-3	1
168	rs31481	IL-3	1
169	rs40401	IL-3	1
170	rs2070874	IL-4	1
171	rs2227282	IL-4	1
172	rs2243248	IL-4	1
173	rs2243263	IL-4	1
174	rs1805010	IL4R	1
175	rs1805011	IL4R	1
176	rs1805015	IL4R	1
177	rs1805016	IL4R	1
178	rs2234895	IL4R	1
179	rs2234897	IL4R	1
180	rs2239347	IL4R	1
181	rs3024530	IL4R	1
182	rs3024544	IL4R	1
183	rs3024577	IL4R	1
184	rs3024578	IL4R	1
185	rs3024586	IL4R	1
186	rs3024590	IL4R	1
187	rs3024604	IL4R	1
188	rs3024610	IL4R	1
189	rs3024622	IL4R	1
190	rs3024629	IL4R	1
191	rs3024633	IL4R	1
192	rs3024647	IL4R	1
193	rs3024656	IL4R	1
194	rs3024668	IL4R	1
195	rs3024678	IL4R	1
196	rs8832	IL4R	1
197	rs1800925	IL-13	1
198	rs20541	IL-13	1
199	rs2243204	IL-13	1
200	rs848	IL-13	1
201	rs2247035	IL13RA1	1
202	rs2254672	IL13RA1	1
203	rs2495630	IL13RA1	1
204	rs2495636	IL13RA1	1
205	rs6603441	IL13RA1	1
206	rs535036	IL13RA2	1
207	rs5946039	IL13RA2	1
208	rs5988198	IL13RA2	1
209	rs5275	COX-2	1
210	rs20417	COX-2	1
212	rs755622	MIF	1
213	rs9505298	TXNDC5	1
214	rs41302895	TXNDC5	1
215	rs13873	TXNDC5	1
216	rs7771314	TXNDC5	1
217	rs1225950	TXNDC5	1
218	rs383084	TXNDC5	1
219	rs13210097	TXNDC5	1
220	rs1632346	TXNDC5	1
221	rs9505309	TXNDC5	1
222	rs1594467	TXNDC5	1
223	rs419588	TXNDC5	1
224	rs1237879	TXNDC5	1
225	rs155487	TXNDC5	1
226	rs11754300	TXNDC5	1
227	rs9392182	TXNDC5	1
228	rs2815128	TXNDC5	1
229	rs2815142	TXNDC5	1
230	rs1057035	DICER	1
231	rs3803012	RAN	1
232	rs10773771	HIWI	1
233	rs2285053	MMP-2	1
234	rs8179090	TIMP-2	1
235	rs1048943	CYP1A1	1
237	rs4986790	TLR4	1
239	rs17561	IL1a	1
241	rs361525	TNF	2
242	rs16917496	SET8	1
244	rs6691378	CHI3L1	1
245	rs10399805	CHI3L1	1
246	rs4950928	CHI3L1	1
247	rs880633	CHI3L1	1
249	rs1001179	CAT	1
250	rs10122672	AKNA	1
251	rs10817594	AKNA	1
252	rs10817595	AKNA	1
256	rs2234767	Fas	1
258	rs763110	FasL	2
260	rs3748067	IL17	1
261	rs3819025	IL17	1
262	rs763780	IL17	2
263	rs9382084	IL17	1
264	rs1266828	IL17	1
266	rs531564	miR-124	1
267	G463A	MPO	1
268	rs7372209	miR-26a-1	1
269	rs895819	miR-27a	1
270	rs1834306	miR-100	1
271	rs3025039	VEGF	1
272	rs1800468	TGFB	1
274	rs352140	TLR9	5
276	rs231775	CTLA-4	4
277	Val-9Ala	MnSO	1
278	Ile58Thr	MnSO	1
280	rs1800629	TNF	4
285	rs11515	p16	3
287	rs4151580	RB1	1
288	rs1800896	IL-10	5
289	rs62559044	IFNG	2
290	rs16944	IL-1B	4
291	rs1805087	MTR	1
292	rs3733890	BHMT	1
294	rs2236225	MTHFD1	1
295	rs1801394	MTRR	1
296	rs9344	CCND1	3
297	rs25487	XRCC1	4
300	rs1801133	MTHFR	3
301	rs1801131	MTHFR	2
302	rs11549465	HIF-1a	1
303	rs11549467	HIF-1a	1
306	rs1042522	p53	7
307	rs1136201	Her2	1
311	rs17719249	ZNF276	1
313	rs7204478	ZNF276	2
315	rs12709092	ZNF276	2
316	rs4785594	ZNF276	1
317	rs12446555	ZNF276	2
318	rs17177891	ZNF276	1
321	rs11076619	FANCA	1
322	rs2159114	FANCA	1
323	rs7195066	FANCA	1
324	rs2239359	FANCA	2
325	rs17226075	FANCA	1
327	rs2079672	SPIRE2	1
328	rs2293585	SPIRE2	2
329	rs4647519	FANCC	2
330	rs540412	FANCC	2
331	rs356673	FANCC	1
332	rs356689	FANCC	1
333	rs10283758	FANCC	1
334	rs356660	FANCC	1
335	rs10816962		1
336	rs4743056		1
337	rs7848519		1
338	rs4742680	TCEA1P1	1
339	rs4573386	VN1R51P	1
340	rs3802470	VN1R51P	1
341	rs4484816		1
342	rs10980643		1
343	rs2888949	FAM220CP	1
344	rs13292867		1
345	rs4743059		1
346	rs2374916		1
347	rs10980873	RP11-520B13.8	1
348	rs1857084	ANKRD18CP	1
349	rs4128763	RP11-498P14.5	1
350	rs12553887	RP11-498P14.5	1
351	rs356678	FANCC	1
352	rs12622856	VRK2	1
353	rs12713370	VRK2	1
354	rs4672226	VRK2	1
355	rs17049284	VRK2	1
356	rs17049286	VRK2	1
357	rs17240705	VRK2	1
358	rs17049295	VRK2	1
359	rs1518400	VRK2	1
360	rs7568266	VRK2	1
361	rs12999272	VRK2	1
362	rs2312192	VRK2	1
363	rs10181390	MIR5702	1
364	rs961522	VRK2	1
365	rs4672229	VRK2	1
366	rs12620940	VRK2	1
367	rs13384786	VRK2	1
368	rs10518866	VRK2	1
369	rs1025754	VRK2	1
370	rs17049351	VRK2	1
371	rs3771215	VRK2	1
372	rs12469538	VRK2	1
373	rs12713373	VRK2	1
375	rs3732136	VRK2	1
377	rs11903456	FANCL	2
378	rs2098344	FANCL	1
380	rs848279	FANCL	1
381	rs17049406	FANCL	1
382	rs360719	IL-18	1
383	rs1946518	IL-18	1
384	rs5744247	IL-18	1
385	rs187238	IL-18	1
386	rs549908	IL-18	1
387	rs2736098	TERT	1
388	rs2736100	TERT	1
389	rs402710	CLPTM1L	1
390	rs34214448	nm23	1
391	rs16949649	nm23	1
392	rs2302254	nm23	1
393	rs17524488	OPN	1
394	rs11730582	OPN	1
395	rs28357094	OPN	1
401	rs2228001	XPC	1
405	rs1760944	APE1	2
407	rs12937080	BRIP1	2
408	rs2048718	BRIP1	3
413	rs9915090	C17orf99	2
414	rs11571317	CTLA-4	2
416	rs4673	CYBA	2
417	rs1047840	EXO1	2
418	rs10802996	EXO1	2
419	rs12924101	FANCA	2
424	rs13421853	FANCL	2
425	rs1800682	Fas	2
426	rs763110	FasL	1
432	rs2069837	IL-6	2
433	rs2069840	IL-6	2
434	rs140693	MBD4	2
436	rs3088440	p16	3
440	rs762623	p21	2
443	rs187084	TLR9	5
447	rs11654773	TMC8	2
448	rs16970849	TMC8	2
449	rs17773842	TMC8	2
450	rs412611	TMC8	2
451	rs7208422	TMC8	2
454	rs10445895	VRK2	2
455	rs12996679	VRK2	2
458	rs11649196	ZNF276	2
461	rs13339414	ZNF276	2
462	rs3803689	ZNF276	2
463	rs7185737	ZNF276	2
465	rs3024505	IL-10	1
466	rs3024498	IL-10	1
467	rs3024509	IL-10	1
468	rs3021094	IL-10	1
469	rs1800871	IL-10	3
470	rs1800894	IL-10	1
472	rs1800890	IL-10	1
473	rs4252301	IL10RA	1
474	rs4252253	IL10RA	1
475	rs2256111	IL10RA	1
476	rs3135932	IL10RA	1
477	rs4252279	IL10RA	1
478	rs4252314	IL10RA	1
479	rs4252286	IL10RA	1
480	rs2229113	IL10RA	1
481	rs2229114	IL10RA	1
482	rs9610	IL10RA	1
483	rs999788	IL10RB	1
484	rs2239573	IL10RB	1
485	rs2834167	IL10RB	1
486	rs2284552	IL10RB	1
487	rs2849997	IL10RB	1
488	rs8178474	IL10RB	1
489	rs2834168	IL10RB	1
490	rs2247526	IL10RB	1
491	rs2248118	IL10RB	1
492	rs2843944	IL10RB	1
493	rs999259	IL10RB	1
494	rs8178556	IL10RB	1
495	rs1058867	IL10RB	1
496	rs7281762	IL10RB	1
497	rs582537	IL12A	1
498	rs2243135	IL12A	1
499	rs2243154	IL12A	1
500	rs6870828	IL12B	1
501	rs3181225	IL12B	1
502	rs3181224	IL12B	1
503	rs13684439	IL12B	1
505	rs3213119	IL12B	1
506	rs2853694	IL12B	1
507	rs2569253	IL12B	1
508	rs3181216	IL12B	1
509	rs1433048	IL12B	1
510	rs2546893	IL12B	1
511	rs730691	IL12B	1
512	rs2546890	IL12B	1
513	rs10052709	IL12B	1
514	rs10045431	IL12B	1
515	rs445521	IL12RB1	1
516	rs17885963	IL12RB1	1
517	rs3746190	IL12RB1	1
518	rs383483	IL12RB1	1
519	rs438421	IL12RB1	1
520	rs2045386	IL12RB1	1
521	rs11575934	IL12RB1	1
522	rs11575926	IL12RB1	1
523	rs11673460	IL12RB1	1
524	rs11086087	IL12RB1	1
525	rs3762315	IL12RB2	1
526	rs3762317	IL12RB2	1
527	rs12142823	IL12RB2	1
528	rs7544381	IL12RB2	1
529	rs17129741	IL12RB2	1
530	rs12138219	IL12RB2	1
531	rs17129794	IL12RB2	1
532	rs1495963	IL12RB2	1
533	rs12145984	IL12RB2	1
534	rs3790565	IL12RB2	1
535	rs10749775	IL12RB2	1
536	rs3790567	IL12RB2	1
537	rs2307153	IL12RB2	1
538	rs17129908	IL12RB2	1
539	rs4297265	IL12RB2	1
540	rs2229546	IL12RB2	1
541	rs12205252	CD83	1
542	rs6929821	CD83	1
543	rs3799925	CD83	1
544	rs3799924	CD83	1
545	rs4715877	CD83	1
546	rs853358	CD83	1
547	rs7743206	CD83	1
548	rs9296925	CD83	1
549	rs853360	CD83	1
550	rs1050648	CD83	1
551	rs3734665	CD83	1
552	rs10949227	CD83	1
553	rs9370729	CD83	1
554	rs17354216	CD83	1
555	rs750749	CD83	1
556	rs853369	CD83	1
557	rs1799782	XRCC1	2
559	rs861539	XRCC3	4
562	rs3756712	PDCD6	1
563	rs4957014	PDCD6	1
564	rs652625	TNFRSF1B	1
565	rs1148458	TNFRSF1B	1
566	rs976881	TNFRSF1B	1
567	rs499646	TNFRSF1B	1
568	rs816050	TNFRSF1B	1
569	rs587406	TNFRSF1B	1
570	rs17882988	TNFRSF1B	1
571	rs5746012	TNFRSF1B	1
572	rs5746014	TNFRSF1B	1
573	rs1061622	TNFRSF1B	1
574	rs5746026	TNFRSF1B	1
575	rs2275416	TNFRSF1B	1
576	rs5746051	TNFRSF1B	1
577	rs1061624	TNFRSF1B	1
578	rs3397	TNFRSF1B	1
579	rs5746065	TNFRSF1B	1
580	rs1061628	TNFRSF1B	1
581	rs1061631	TNFRSF1B	1
582	rs6657352	IKBKE	1
583	rs1930437	IKBKE	1
584	rs34253940	IKBKE	1
585	rs1539243	IKBKE	1
586	rs2297546	IKBKE	1
587	rs1953090	IKBKE	1
588	rs11117909	IKBKE	1
589	rs2297545	IKBKE	1
590	rs12724769	IKBKE	1
591	rs41299005	IKBKE	1
592	rs11118087	IKBKE	1
593	rs11118132	IKBKE	1
594	rs12728136	IKBKE	1
595	rs41299852	IKBKE	1
596	rs17434047	IKBKE	1
597	rs2336940	IKBKE	1
598	rs3748022	IKBKE	1
599	rs15672	IKBKE	1
600	rs11576885	IKBKE	1
601	rs17705608	TANK	1
602	rs7568498	TANK	1
603	rs1921310	TANK	1
604	rs1267074	TANK	1
605	rs1267034	TANK	1
606	rs7309	TANK	1
607	rs7613767	AZI2	1
608	rs4393865	AZI2	1
609	rs12054402	AZI2	1
610	rs7649498	AZI2	1
613	rs3774932	NFKB1	1
614	rs3774933	NFKB1	1
615	rs3774934	NFKB1	1
616	rs4648006	NFKB1	1
617	rs13117745	NFKB1	1
618	rs4648022	NFKB1	1
619	rs4648037	NFKB1	1
620	rs11722146	NFKB1	1
621	rs4648090	NFKB1	1
622	rs4648110	NFKB1	1
623	rs230547	NFKB1	1
624	rs1609798	NFKB1	1
625	rs7674640	NFKB1	1
626	rs997476	NFKB1	1
627	rs5743305	TLR3	1
628	rs11721827	TLR3	1
629	rs7657186	TLR3	1
630	rs13126816	TLR3	1
631	rs3775296	TLR3	1
632	rs7668666	TLR3	1
633	rs3775292	TLR3	1
634	rs3775291	TLR3	1
635	rs10025405	TLR3	1
636	rs4862633	TLR3	1
637	rs4608848	TLR3	1
638	rs889312	MAP3K1	1
639	rs2288384	TICAM2	1
640	rs10043094	TICAM2	1
641	rs419939	TICAM2	1
642	rs256946	TICAM2	1
643	rs256962	TICAM2	1
644	rs17474216	TICAM2	1
645	rs698365	TICAM2	1
646	rs2009658	TNF-region	1
647	rs915654	TNF-region	1
648	rs2239704	TNF-region	1
649	rs2229094	TNF-region	1
650	rs2229092	TNF-region	1
651	rs1799964	TNF-region	1
652	rs1800610	TNF-region	1
653	rs3093662	TNF-region	1
654	rs769178	TNF-region	1
655	rs2256965	TNF-region	1
656	rs1052248	TNF-region	1
657	rs11575839	TNF-region	1
658	rs157693	MAP3K7	1
659	rs806286	MAP3K7	1
660	rs1231646	MAP3K7	1
661	rs2172710	MAP3K7	1
662	rs806284	MAP3K7	1
663	rs13208824	MAP3K7	1
664	rs2770150	TLR4	1
665	rs1927914	TLR4	1
666	rs11536869	TLR4	2
667	rs1927911	TLR4	1
668	rs1927907	TLR4	1
669	rs4986791	TLR4	1
671	rs11536897	TLR4	1
672	rs1927906	TLR4	1
673	rs1554973	TLR4	1
674	rs7044464	TLR4	1
675	rs7037225	TLR4	1
676	rs7897947	NFKB2	1
677	rs11574851	NFKB2	1
678	rs1056890	NFKB2	1
679	rs5744038	TOLLIP	1
680	rs5744037	TOLLIP	1
681	rs5744036	TOLLIP	1
682	rs5744034	TOLLIP	1
683	rs3168046	TOLLIP	1
684	rs5744030	TOLLIP	1
685	rs5744013	TOLLIP	1
686	rs5743937	TOLLIP	1
687	rs4963060	TOLLIP	1
688	rs5743915	TOLLIP	1
689	rs5743899	TOLLIP	1
690	rs5743890	TOLLIP	1
691	rs5743885	TOLLIP	1
692	rs5743859	TOLLIP	1
693	rs5743856	TOLLIP	1
694	rs5743854	TOLLIP	1
695	rs5743851	TOLLIP	1
696	rs5030472	TRAF6	1
697	rs5030437	TRAF6	1
698	rs5030419	TRAF6	1
699	rs5030411	TRAF6	1
700	rs10896027	RELA	1
701	rs1049728	RELA	1
702	rs11227247	RELA	1
703	rs646005	TIRAP	1
704	rs1893352	TIRAP	1
705	rs8177374	TIRAP	1
706	rs8177376	TIRAP	1
707	rs625413	TIRAP	1
708	rs4937116	TIRAP	1
709	rs1786704	TIRAP	1
710	rs8177382	TIRAP	1
711	rs1800693	TNFRSF1A	1
712	rs4149584	TNFRSF1A	1
713	rs4149575	TNFRSF1A	1
714	rs767455	TNFRSF1A	1
715	rs4149570	TNFRSF1A	1
716	rs4251460	IRAK4	1
717	rs1461567	IRAK4	1
718	rs4251545	IRAK4	1
719	rs4251565	IRAK4	1
720	rs10878175	TBK1	1
721	rs7303577	TBK1	1
722	rs7486100	TBK1	1
723	rs6581572	TBK1	1
724	rs11175419	TBK1	1
725	rs10137035	TRAF3	1
726	rs941726	TRAF3	1
727	rs12436181	TRAF3	1
728	rs12147254	TRAF3	1
729	rs1956160	TRAF3	1
730	rs2144825	TRAF3	1
731	rs7145509	TRAF3	1
732	rs12898022	TRAF3	1
733	rs12588538	TRAF3	1
734	rs4906269	TRAF3	1
735	rs10132870	TRAF3	1
736	rs4906271	TRAF3	1
737	rs1046673	TICAM1	1
738	rs2292151	TICAM1	1
739	rs7255265	TICAM1	1
740	rs10415014	TICAM1	1
741	rs35577563	RELB	1
742	rs34647054	RELB	1
743	rs2288918	RELB	1
744	rs10856	RELB	1
745	rs7251	IRF3	1
746	rs2304207	IRF3	1
747	rs2304204	IRF3	1
748	rs4815617	VISA	1
749	rs6116065	VISA	1
750	rs6084497	VISA	1
751	rs8116776	VISA	1
752	rs6133067	VISA	1
753	rs7262903	VISA	1
754	rs914294	VISA	1
755	rs761344	ZBP1	1
756	rs6064572	ZBP1	1
757	rs6025653	ZBP1	1
758	rs6070180	ZBP1	1
759	rs742724	ZBP1	1
760	rs2073145	ZBP1	1
761	rs4811890	ZBP1	1
762	rs5741880	TLR7	1
763	rs179019	TLR7	1
764	rs1634320	TLR7	1
765	rs179012	TLR7	1
766	rs179010	TLR7	1
767	rs179008	TLR7	1
768	rs3853839	TLR7	1
